# Supplementary material for: Evidence of Lysosomal β-Hexosaminidase Enzymatic Activity Associated with Extracellular Vesicles: Potential Applications for the Correction of Sandhoff Disease
Source: J Funct Biomater. 2024 Jun 4;15(6):153. doi: 10.3390/jfb15060153 (PMC11204914; doi:10.3390/jfb15060153)
Supplement: Supplementary file 1 [file jfb-15-00153-s001.zip]

Archive with 1 entries (1 files):
- jfb-3010833-supplementary.pdf
